# Supplementary material for: Germline variants in DNA repair genes associated with hereditary breast and ovarian cancer syndrome: analysis of a 21 gene panel in the Brazilian population
Source: BMC Med Genomics. 2020 Feb 10;13:21. doi: 10.1186/s12920-019-0652-y (PMC7011249; doi:10.1186/s12920-019-0652-y)
Supplement: Supplementary file 1 — Additional file 1: Table S1. Clinical characterization of the HBOC cohort. NI = Not-informed; CNS = Central Nervous System. The tumor size, lymph node staging and the metastasis status are reported according to MOC Brazil guidelines for tumor staging (https://mocbrasil.com/). [file 12920_2019_652_MOESM1_ESM.xlsx]

## Sheet: input
Sample ID	Deceased	Year of Death	Group of age at diagnosis	Age at diagnosis	Tumor site	Cancer type	Breast molecular subtype	Bilateral breast	Age of contralateral diagnosis	Synchronous	Multifocal	Family history	Tumor grade	Tumor size	Lymph node staging	Distant metastasis	Distant metastasis site	Clinical staging	Genotype
2697	NO	–	NI	NI	Breast	Invasive Ductal Carcinoma	NI	NI	NI	NI	NI	YES	NI	NI	NI	NI	–	NI	BRCA1/BRCA2 benign or VUS
2699	NO	–	31-50	36	Breast	Invasive Ductal Carcinoma	NI	NO	–	–	NO	YES	NI	NI	NI	NI	–	NI	BRCA1/BRCA2 benign or VUS
2723	NO	–	31-50	31	Breast	Invasive Ductal Carcinoma	Triple-negative	YES	43	NO	NO	YES	3	T4D	N0	M0	–	NI	BRCA1 pathogenic
2724	NO	–	20-30	29	Breast	Invasive Ductal Carcinoma	Luminal	NO	–	–	NO	YES	NI	T3	N0	M0	–	IIIA	BRCA1/BRCA2 benign or VUS
2726	NO	–	20-30	26	Breast	Invasive Ductal Carcinoma	LuminalHER	NO	–	–	NO	NO	2	T4b	N2	M0	–	IIIB	BRCA1/BRCA2 benign or VUS
2742	NO	–	31-50	41	Breast	Invasive Ductal Carcinoma	Luminal	NO	–	–	NO	NO	1	NI	N1	M0	–	NI	BRCA1/BRCA2 benign or VUS
2750	YES	2010	31-50	35	Breast	Invasive Ductal Carcinoma	Triple-negative	YES	36	NO	NO	YES	2	T4D	N2	M1	Skin and Bone Marrow	IIIB	non-BRCA1/BRCA2
2753	NO	–	31-50	40	Breast	Invasive Ductal Carcinoma	HER2	NO	–	–	NO	YES	2	NI	NI	NI	–	NI	BRCA1/BRCA2 benign or VUS
2754	YES	2014	31-50	41	Breast	Invasive Ductal Carcinoma	HER2	YES	47	NO	NO	YES	3	T4	N2	M1	Lung, Bones and CNS	IV	non-BRCA1/BRCA2
2775	NO	–	51-60	58	Breast	Invasive Ductal Carcinoma	HER2	NO	–	–	NO	YES	NI	T2	N1	M0	–	IIB	BRCA1/BRCA2 benign or VUS
2779	NO	–	31-50	37	Breast	Invasive Ductal Carcinoma	HER2	NO	–	–	NO	NO	3	T2	N0	M0	–	IIA	BRCA1/BRCA2 benign or VUS
2781	YES	2015	51-60	52	Ovary	Papillary Serous Ovarian Carcinoma	NI	–	–	–	NO	YES	NI	NI	NI	M1	Liver and Pleural	IV	BRCA1/BRCA2 benign or VUS
2784	NO	–	31-50	37	Breast	Invasive Ductal Carcinoma	Luminal	NO	–	–	NO	YES	NI	T3	N2	M1	Bones	NI	BRCA1/BRCA2 benign or VUS
2785	NO	–	31-50	42	Breast	Invasive Ductal Carcinoma	LuminalHER	YES	49	NO	NO	YES	3	T1C	N0	M0	–	NI	BRCA2 pathogenic
2801	NO	–	20-30	30	Breast	Invasive Ductal Carcinoma	LuminalHER	NO	–	–	NO	NO	2	T2	N0	M0	–	IC	BRCA1/BRCA2 benign or VUS
2812	NO	–	20-30	25	Breast	Invasive Ductal Carcinoma	HER2	NO	–	–	NO	YES	3	T2	N1	M0	–	IIB	BRCA1 pathogenic
2815	NO	–	20-30	25	Breast	Ductal Carcinoma	NI	NI	NI	NI	YES-Thyroid	YES	NI	NI	NI	NI	–	NI	BRCA1/BRCA2 benign or VUS
2963	NO	–	31-50	47	Breast	Invasive Ductal Carcinoma	NI	NO	–	–	NO	YES	NI	NI	NI	NI	–	NI	non-BRCA1/BRCA2
2972	NO	–	31-50	45	Breast	Invasive Ductal Carcinoma	Luminal	NO	–	–	NO	YES	2	T4B	N1	M0	–	IIIB	BRCA1/BRCA2 benign or VUS
2977	YES	2012	20-30	30	Breast and Ovary	Invasive Ductal Carcinoma and Mature Cystic Teratoma of the Ovary	Luminal	NI	NI	NI	YES-Ovary	YES	NI	T3	NI	M1	Bones and Liver	IV	BRCA1/BRCA2 benign or VUS
2995	NO	–	31-50	35	Breast	Invasive Ductal Carcinoma	HER2	NO	–	–	NO	NI	NI	T4D	N2	M0	–	NI	BRCA1/BRCA2 benign or VUS
3002	NO	–	31-50	32	Breast	Invasive Ductal Carcinoma	Triple-negative	NO	–	–	NO	YES	2	T1	N0	M0	–	I	BRCA1/BRCA2 benign or VUS
3051	NO	–	20-30	30	Breast	Invasive Ductal Carcinoma	HER2	YES	33	NO	NO	YES	3	T1C	NI	M0	–	IIA	BRCA1 pathogenic
3056	NO	–	51-60	55	Breast	Invasive Ductal Carcinoma	LuminalHER	NO	–	–	NO	YES	3	T1	N0	M0	–	I	BRCA1/BRCA2 benign or VUS
3078	NO	–	31-50	41	Breast	Invasive Ductal Carcinoma	Luminal	NO	–	–	NO	YES	2	T1C	N0	M0	–	I	BRCA1/BRCA2 benign or VUS
3083	NO	–	20-30	22	Ovary	Serous Borderline Ovarian Tumor	NI	–	–	–	NO	NO	NI	NI	NI	NI	–	NI	BRCA1/BRCA2 benign or VUS
3097	YES	2011	31-50	34	Breast	Invasive Ductal Carcinoma	Luminal	YES	34	YES	NO	YES	2	T3	N0	M1	Lung, Liver and Bones	IV	BRCA1/BRCA2 benign or VUS
3113	NO	–	31-50	33	Breast	Invasive Ductal Carcinoma	Triple-negative	NO	–	–	NO	YES	2	T3	N1	M0	–	NI	BRCA1/BRCA2 benign or VUS
3114	NO	–	61+	64	Breast	Invasive Ductal Carcinoma	Luminal	NI	NI	NI	YES-Endometrium	YES	2	T2	N2	M1	–	IV	BRCA1/BRCA2 benign or VUS
3115	NO	–	31-50	35	Breast	Invasive Ductal Carcinoma	LuminalHER	NO	–	–	NO	NI	2	T2	N2	M1	Liver	NI	BRCA1/BRCA2 benign or VUS
3116	NO	–	51-60	52	Breast	Invasive Ductal Carcinoma	LuminalHER	NI	NI	NI	YES-Kidney	YES	2	T2	N2	M0	–	NI	BRCA1/BRCA2 benign or VUS
3132	NO	–	31-50	33	Breast	Invasive Ductal Carcinoma	Triple-negative	NO	–	–	NO	YES	3	T3	N0	M0	–	IIB	BRCA1 pathogenic
3141	NO	–	31-50	31	Breast	Invasive Ductal Carcinoma	Triple-negative	NO	–	–	NO	YES	3	T2	N1	M0	–	IIB	BRCA1 pathogenic
3155	NO	–	31-50	47	Breast	Invasive Ductal Carcinoma	Luminal	NO	–	–	NO	YES	2	T2	N0	M0	–	I	BRCA1 pathogenic
3166	NO	–	NI	NI	Breast	Ductal Carcinoma in situ	NI	NI	NI	NI	NI	NI	NI	NI	NI	NI	–	NI	BRCA1/BRCA2 benign or VUS
3187	NO	–	31-50	43	Ovary	Ovary Adenocarcinoma	NI	–	–	–	NO	YES	2	NI	NI	NI	–	III	BRCA1/BRCA2 benign or VUS
3227	YES	2016	20-30	25	Breast	Invasive Ductal Carcinoma	LuminalHER	NO	–	–	NO	YES	2	T4D	N2	M1	Brain, Liver, Lung and Bones	IV	TP53 pathogenic
3441	NO	–	51-60	60	Endometrium	Endometrial Adenocarcinoma	NI	–	–	–	NO	YES	1	T1A	NI	M0	–	NI	BRCA1/BRCA2 benign or VUS
3462	NO	–	20-30	26	Breast	Invasive Ductal Carcinoma	Luminal	NO	–	–	NO	YES	1	T3	N3	M0	–	IIIC	BRCA1/BRCA2 benign or VUS
3617	NO	–	20-30	29	Breast	Invasive Ductal Carcinoma	Luminal	NI	NI	NI	NI	NO	NI	NI	NI	NI	–	NI	BRCA1/BRCA2 benign or VUS
3634	NO	–	31-50	45	Breast	Ductal Carcinoma in situ	NI	NI	NI	NI	YES-Lung	YES	NI	NI	NI	NI	–	NI	non-BRCA1/BRCA2
3639	NO	–	20-30	27	Breast	Invasive Ductal Carcinoma	Luminal	NO	–	–	NO	YES	3	T2	NI	M0	–	NI	BRCA1 pathogenic
3649	NO	–	31-50	41	Breast	Invasive Ductal Carcinoma	LuminalHER	NO	–	–	NO	YES	2	T1	N1	M0	–	IIB	BRCA1/BRCA2 benign or VUS
3650	NO	–	31-50	35	Breast	Invasive Ductal Carcinoma	LuminalHER	NO	–	–	NO	YES	2	T1	N1	M0	–	IIA	BRCA1/BRCA2 benign or VUS
3651	NO	–	31-50	32	Breast	Invasive Ductal Carcinoma	PR	NI	NI	NI	NI	YES	2	T1	N0	M0	–	I	BRCA1/BRCA2 benign or VUS
3662	NO	–	31-50	39	Breast	Invasive Ductal Carcinoma	Luminal	NO	–	–	NO	YES	3	T2	N1A	M0	–	IIB	TP53 pathogenic
3664	NO	–	20-30	28	Breast	Invasive Ductal Carcinoma	HER2	NI	NI	NI	NI	YES	NI	NI	NI	NI	–	NI	BRCA1/BRCA2 benign or VUS
3671	NO	–	31-50	32	Breast	Invasive Ductal Carcinoma	HER2	NO	–	–	NO	YES	2	T4D	N1C	M0	–	IIIB	BRCA1/BRCA2 benign or VUS
3703	NO	–	31-50	33	Ovary	Mucinous Adenocarcinoma of Ovary and Mucinous Borderline Ovarian Tumor	NI	–	–	–	NO	YES	2	NI	NI	NI	–	NI	BRCA1/BRCA2 benign or VUS
3706	NO	–	31-50	34	Breast	Invasive Ductal Carcinoma	Luminal	YES	NI	NI	NO	YES	2	T4B	N2	M1	Liver	NI	non-BRCA1/BRCA2
3716	NO	–	31-50	39	Breast	Invasive Ductal Carcinoma	LuminalHER	NO	–	–	NO	YES	2	T2	N1	M0	–	IIIA	non-BRCA1/BRCA2
3722	NO	–	31-50	39	Breast	Ductal Carcinoma in situ	Triple-negative	NO	–	–	NO	YES	NI	T0	N1	M0	–	NI	BRCA1 pathogenic
3728	YES	2016	31-50	34	Breast	Ductal Carcinoma in situ	Triple-negative	NO	–	–	NO	YES	NI	TX	NX	M1	Lung	IV	BRCA1 pathogenic
3761	NO	–	31-50	36	Breast	Invasive Ductal Carcinoma	Luminal	NO	–	–	NO	YES	2	T2	N0	M0	–	IIA	non-BRCA1/BRCA2
3766	NO	–	31-50	34	Breast	Invasive Ductal Carcinoma	Luminal	NO	–	–	NO	YES	3	T1C	N3A	M0	–	IIIC	non-BRCA1/BRCA2
3772	NO	–	31-50	37	Breast	Invasive Ductal Carcinoma	Luminal	NO	–	–	NO	NO	2	T2	N1A	M0	–	IIB	non-BRCA1/BRCA2
3782	NO	–	31-50	47	Breast	Invasive Ductal Carcinoma	Luminal	NO	–	–	NO	YES	1	T1C	N0	M0	–	I	BRCA1/BRCA2 benign or VUS
3802	YES	2016	31-50	46	Stomach	Diffuse Gastric Cancer	NI	–	–	–	NO	YES	NI	T1B	N0	M0	–	IA	BRCA1/BRCA2 benign or VUS
3806	YES	2015	31-50	42	Breast	Invasive Ductal Carcinoma	LuminalHER	YES	NI	NI	NO	YES	2	T4D	N1	MX	Lung and CNS	NI	BRCA1/BRCA2 benign or VUS
3842	NO	–	31-50	37	Breast	Invasive Ductal Carcinoma	LuminalHER	NI	NI	NI	NI	YES	2	T3	N1	M0	–	IIIA	BRCA1/BRCA2 benign or VUS
3876	NO	–	31-50	37	Breast	Invasive Ductal Carcinoma	Triple-negative	NO	–	–	NO	YES	2	T3	N1	M0	–	IIIA	BRCA1/BRCA2 benign or VUS
3897	NO	–	31-50	42	Breast	Intraductal Papilloma	NI	NO	–	–	NO	YES	NI	NI	NI	NI	–	NI	BRCA1/BRCA2 benign or VUS
3920	NO	–	20-30	30	Breast	Invasive Ductal Carcinoma	Luminal	NO	–	–	NO	NO	1	T1	NI	M0	–	I	BRCA1/BRCA2 benign or VUS
4016	NO	–	31-50	32	Breast	Invasive Ductal Carcinoma	Luminal	NO	–	–	NO	YES	3	T1C	NI	NI	–	NI	BRCA1/BRCA2 benign or VUS
4020	NO	–	31-50	40	Breast	Invasive Ductal Carcinoma	Luminal	NO	–	–	NO	YES	2	T3	N1A	M0	–	IIIA	BRCA1/BRCA2 benign or VUS
4037	NO	–	31-50	33	Breast	Invasive Ductal Carcinoma	Triple-negative	NO	–	–	NO	NO	NI	T2	N0	M0	–	NI	BRCA1/BRCA2 benign or VUS
4063	NO	–	31-50	49	Breast	Invasive Ductal Carcinoma	Luminal	YES	57	NO	NO	YES	2	T1	N1	M0	–	NI	BRCA1/BRCA2 benign or VUS
4094	NO	–	31-50	35	Breast	Invasive Ductal Carcinoma	Triple-negative	NO	–	–	NO	YES	3	T2	N0	M0	–	IIB	BRCA1 pathogenic
4122	NO	–	51-60	52	Breast	Invasive Lobular Carcinoma	NI	NO	–	–	NO	YES	1	T1A	N0	M0	–	NI	BRCA1/BRCA2 benign or VUS
4132	NO	–	31-50	35	Breast	Invasive Ductal Carcinoma	Luminal	NO	–	–	NO	NI	1	T3	N0	M0	–	NI	BRCA2 pathogenic
4133	NO	–	31-50	40	Breast	Invasive Ductal Carcinoma	Luminal	NO	–	–	NO	YES	2	T2	N0	M0	–	IIA	BRCA1/BRCA2 benign or VUS
4135	NO	–	31-50	40	Breast	Invasive Ductal Carcinoma	Triple-negative	NO	–	–	NO	YES	3	T3	N1	M0	–	IIB	BRCA1 pathogenic
4137	NO	–	31-50	31	Breast	Invasive Ductal Carcinoma	Triple-negative	NO	–	–	NO	NI	1	T3	N0	M0	–	NI	BRCA1 pathogenic
4138	YES	2018	31-50	47	Breast	Invasive Ductal Carcinoma	Triple-negative	NO	–	–	NO	YES	3	T3	N0	MX	Lung	IIA	BRCA1/BRCA2 benign or VUS
4139	NO	–	31-50	34	Breast	Invasive Ductal Carcinoma	Triple-negative	NO	–	–	NO	YES	3	T3	N1	M0	–	NI	BRCA1/BRCA2 benign or VUS
4144	NO	–	20-30	27	Breast	Invasive Ductal Carcinoma	Triple-negative	NO	–	–	NO	YES	3	T1C	N2A	M0	–	III	BRCA1/BRCA2 benign or VUS
4145	YES	2018	31-50	31	Breast	Invasive Ductal Carcinoma	LuminalHER	NO	–	–	NO	YES	3	T3	N1	MX	Bone and Liver	IIIA	non-BRCA1/BRCA2
4146	NO	–	31-50	37	Breast	Invasive Ductal Carcinoma	Luminal	NO	–	–	NO	YES	2	NI	NI	NI	–	NI	BRCA1/BRCA2 benign or VUS
4147	NO	–	20-30	24	Breast	Invasive Ductal Carcinoma	Luminal	NO	–	–	NO	NI	2	T1c	N2a	M0	–	IIIA	BRCA2 pathogenic
4161	YES	2017	61+	66	Ovary	High-Grade Serous Ovarian Cancer	NI	–	–	–	YES-Uterine tubes	YES	NI	NI	NI	MX	Pleural and Peritoneum	IV	BRCA1/BRCA2 benign or VUS
4166	NO	–	31-50	45	Breast	Invasive Ductal Carcinoma	Triple-negative	NO	–	–	NO	YES	3	T2	N1	M0	–	IIB	BRCA1/BRCA2 benign or VUS
4173	NO	–	31-50	31	Breast	Invasive Ductal Carcinoma	Triple-negative	NO	–	–	NO	YES	3	T3	N1	M0	–	NI	non-BRCA1/BRCA2
4177	NO	–	20-30	27	Breast	Invasive Ductal Carcinoma	Triple-negative	NO	–	–	NO	NO	2	T2	N0	M0	–	IIB	BRCA1/BRCA2 benign or VUS
4186	NO	–	51-60	57	Breast	Invasive Ductal Carcinoma	Triple-negative	YES	NI	NI	YES-Ovary	YES	3	T4D	N2	M0	–	NI	BRCA2 pathogenic
4214	NO	–	31-50	35	Breast	Invasive Ductal Carcinoma	Luminal	NO	–	–	NO	YES	NI	T2	N0	M0	–	NI	BRCA1/BRCA2 benign or VUS
4220	NO	–	51-60	53	Breast	Invasive Ductal Carcinoma	HER2	YES	53	YES	NO	YES	3	T1c	N2a	M0	–	I/IIIA	BRCA1/BRCA2 benign or VUS
4226	YES	2018	31-50	34	Breast	Invasive Ductal Carcinoma	Luminal	NO	–	–	NO	YES	1	T3	N1	M1	Spine, Bones and CNS	III	BRCA1/BRCA2 benign or VUS
4228	NO	–	31-50	41	Breast	Invasive Ductal Carcinoma	Triple-negative	NO	–	–	NO	YES	2	T4B	N1	M0	–	NI	BRCA1/BRCA2 benign or VUS
4250	NO	–	31-50	35	Breast	Invasive Ductal Carcinoma	LuminalHER	NO	–	–	NO	YES	3	T4B	N1	M1	Bones, Liver and Lung	IV	BRCA1/BRCA2 benign or VUS
4259	NO	–	31-50	33	Breast	Invasive Ductal Carcinoma	Luminal	NO	–	–	NO	NO	2	T2	N0	M0	–	IIA	non-BRCA1/BRCA2
4262	NO	–	31-50	36	Breast	Invasive Ductal Carcinoma	LuminalHER	YES	49	NO	NO	YES	2	NI	NI	NI	–	NI	BRCA2 pathogenic
4264	NO	–	31-50	41	Breast	Invasive Ductal Carcinoma	LuminalHER	NO	–	–	NO	YES	1	T1	N0	M0	–	NI	non-BRCA1/BRCA2
4268	YES	2016	61+	72	Breast	Invasive Ductal Carcinoma	Triple-negative	NO	–	–	NO	YES	3	T4D	N1	M1	CNS	IIIB	BRCA1/BRCA2 benign or VUS
4279	NO	–	31-50	39	Breast	Invasive Ductal Carcinoma	Triple-negative	NO	–	–	NO	YES	2	T2	N1	M0	–	NI	BRCA1/BRCA2 benign or VUS
