# Supplementary material for: Germline variants in DNA repair genes associated with hereditary breast and ovarian cancer syndrome: analysis of a 21 gene panel in the Brazilian population
Source: BMC Med Genomics. 2020 Feb 10;13:21. doi: 10.1186/s12920-019-0652-y (PMC7011249; doi:10.1186/s12920-019-0652-y)
Supplement: Supplementary file 2 — Additional file 2: Table S2. Haplotype estimation for five high frequency BRCA1 SNVs in three different Cancer Centers in Brazil. Here we show only haplotypes with frequencies higher than 1%. In red, the haplotype identified as significantly more frequent in the elderly cohort, in our HBOC cohort analysis. In bold, the haplotype that was significantly more frequent in the control group of all three other Brazilian Cancer Centers. HPOA = Hospital das Clínicas de Porto Alegre, Porto Alegre, RS, Brazil; ACC = A.C. Camargo Cancer Center, São Paulo, SP, Brazil; HCB = Barretos Cancer Hospital, Barretos, SP, Brazil. Hp = estimated haplotypes. Hap. freq. = haplotype frequency. p-value = haplotype score statistic p-value calculated by Haplo.stats. NA = when the haplotype score statistic p-value could not be calculated. [file 12920_2019_652_MOESM2_ESM.xlsx]

## Sheet: Supplemental 
Haplotypes						Brazilian Cancer Centers
						HPOA				ACC				HCB
Hp	p.Pro871Leu	p.Glu1038Gly	p.Lys1183Arg	p.Ser1613Gly	c.*421G>T	Hap.	Control	HBOC	p-value	Hap.	Control	HBOC	p-value	Hap.	Control	HBOC	p-value
	(CCG→CTG)	(GAA→GGA)	(AAA→AGA)	(AGT→GGT)	(G→T)	freq.	(n=94)	(n=94)		freq.	(n=185)	(n=171)		freq.	(n=72)	(n=72)
1	Pro	Glu	Lys	Ser	G	0.601	0.574	0.627	0.271	0.576	0.546	0.609	0.082	0.558	0.549	0.568	0.729
2	Leu	Gly	Arg	Gly	T	0.279	0.287	0.271	0.724	0.087	0.086	0.088	0.967	0.304	0.306	0.304	0.999
3	Leu	Glu	Lys	Ser	G	0.056	0.085	0.027	0.027	0.096	0.124	0.064	0.007	0.088	0.125	0.05	0.026
4	Leu	Gly	Arg	Gly	G	0.035	0.043	0.027	0.388	0.23	0.224	0.237	0.643	0.014	0.014	0.014	1
5	Pro	Gly	Arg	Gly	T	NA	NA	NA	NA	NA	NA	NA	NA	NA	NA	NA	NA
6	Leu	Gly	Arg	Gly	G	NA	NA	NA	NA	NA	NA	NA	NA	0.014	0.007	0.021	0.311
